# Supplementary material for: Systematic review and survey of Neisseria gonorrhoeae ceftriaxone and azithromycin susceptibility data in the Asia Pacific, 2011 to 2016
Source: PLoS One. 2019 Apr 3;14(4):e0213312. doi: 10.1371/journal.pone.0213312 (PMC6447224; doi:10.1371/journal.pone.0213312)
Supplement: S1 File — (XLSX) [file pone.0213312.s002.xlsx]

## Sheet: Sheet1
Location	Antimicrobial	Year	Mapping Range
Australia (Non-remote)	Ceftriaxone	2011	0.1-5%
Australia (Non-remote)	Ceftriaxone	2012	0.1-5%
Australia (Non-remote)	Ceftriaxone	2013	0.1-5%
Australia (Non-remote)	Ceftriaxone	2014	0.1-5%
Australia (Non-remote)	Ceftriaxone	2015	0.1-5%
Australia (Non-remote)	Ceftriaxone	2016	0.1-5%
Australia (Non-remote)	Azithromycin	2011	0.1-5%
Australia (Non-remote)	Azithromycin	2012	0.1-5%
Australia (Non-remote)	Azithromycin	2013	0.1-5%
Australia (Non-remote)	Azithromycin	2014	0.1-5%
Australia (Non-remote)	Azithromycin	2015	0.1-5%
Australia (Non-remote)	Azithromycin	2016	0.1-5%
Australia (Non-remote)	Ciprofloxacin	2011	31-70%
Australia (Non-remote)	Ciprofloxacin	2012	31-70%
Australia (Non-remote)	Ciprofloxacin	2013	31-70%
Australia (Non-remote)	Ciprofloxacin	2014	31-70%
Australia (Non-remote)	Ciprofloxacin	2015	16-30%
Australia (Non-remote)	Ciprofloxacin	2016	31-70%
Australia (Non-remote)	Penicillin	2011	16-30%
Australia (Non-remote)	Penicillin	2012	31-70%
Australia (Non-remote)	Penicillin	2013	31-70%
Australia (Non-remote)	Penicillin	2014	16-30%
Australia (Non-remote)	Penicillin	2015	16-30%
Australia (Non-remote)	Penicillin	2016	16-30%
Australia (Remote)	Ceftriaxone	2011	0.1-5%
Australia (Remote)	Ceftriaxone	2012	0%
Australia (Remote)	Ceftriaxone	2013	0%
Australia (Remote)	Ceftriaxone	2014	0%
Australia (Remote)	Ceftriaxone	2015	0%
Australia (Remote)	Ceftriaxone	2016	0%
Australia (Remote)	Azithromycin	2011	0%
Australia (Remote)	Azithromycin	2012	0.1-5%
Australia (Remote)	Azithromycin	2013	0%
Australia (Remote)	Azithromycin	2014	0%
Australia (Remote)	Azithromycin	2015	0%
Australia (Remote)	Azithromycin	2016	0.1-5%
Australia (Remote)	Ciprofloxacin	2011	0.1-5%
Australia (Remote)	Ciprofloxacin	2012	0.1-5%
Australia (Remote)	Ciprofloxacin	2013	0.1-5%
Australia (Remote)	Ciprofloxacin	2014	0.1-5%
Australia (Remote)	Ciprofloxacin	2015	0.1-5%
Australia (Remote)	Ciprofloxacin	2016	0.1-5%
Australia (Remote)	Penicillin	2011	0.1-5%
Australia (Remote)	Penicillin	2012	0.1-5%
Australia (Remote)	Penicillin	2013	0.1-5%
Australia (Remote)	Penicillin	2014	0.1-5%
Australia (Remote)	Penicillin	2015	0.1-5%
Australia (Remote)	Penicillin	2016	0.1-5%
Brunei	Ceftriaxone	2011	N/A
Brunei	Ceftriaxone	2012	N/A
Brunei	Ceftriaxone	2013	N/A
Brunei	Ceftriaxone	2014	N/A
Brunei	Ceftriaxone	2015	N/A
Brunei	Ceftriaxone	2016	N/A
Brunei	Azithromycin	2011	N/A
Brunei	Azithromycin	2012	N/A
Brunei	Azithromycin	2013	N/A
Brunei	Azithromycin	2014	N/A
Brunei	Azithromycin	2015	N/A
Brunei	Azithromycin	2016	0.1-5%
Brunei	Ciprofloxacin	2011	71-100%
Brunei	Ciprofloxacin	2012	71-100%
Brunei	Ciprofloxacin	2013	71-100%
Brunei	Ciprofloxacin	2014	N/A
Brunei	Ciprofloxacin	2015	N/A
Brunei	Ciprofloxacin	2016	71-100%
Brunei	Penicillin	2011	31-70%
Brunei	Penicillin	2012	31-70%
Brunei	Penicillin	2013	71-100%
Brunei	Penicillin	2014	N/A
Brunei	Penicillin	2015	N/A
Brunei	Penicillin	2016	31-70%
Cambodia	Ceftriaxone	2011	N/A
Cambodia	Ceftriaxone	2012	N/A
Cambodia	Ceftriaxone	2013	N/A
Cambodia	Ceftriaxone	2014	N/A
Cambodia	Ceftriaxone	2015	N/A
Cambodia	Ceftriaxone	2016	0%
Cambodia	Azithromycin	2011	N/A
Cambodia	Azithromycin	2012	N/A
Cambodia	Azithromycin	2013	N/A
Cambodia	Azithromycin	2014	N/A
Cambodia	Azithromycin	2015	N/A
Cambodia	Azithromycin	2016	31-70%
Cambodia	Ciprofloxacin	2011	N/A
Cambodia	Ciprofloxacin	2012	71-100%
Cambodia	Ciprofloxacin	2013	71-100%
Cambodia	Ciprofloxacin	2014	N/A
Cambodia	Ciprofloxacin	2015	N/A
Cambodia	Ciprofloxacin	2016	71-100%
Cambodia	Penicillin	2011	N/A
Cambodia	Penicillin	2012	N/A
Cambodia	Penicillin	2013	N/A
Cambodia	Penicillin	2014	N/A
Cambodia	Penicillin	2015	N/A
Cambodia	Penicillin	2016	31-70%
China	Ceftriaxone	2011	16-30%
China	Ceftriaxone	2012	6-15%
China	Ceftriaxone	2013	N/A
China	Ceftriaxone	2014	N/A
China	Ceftriaxone	2015	6-15%
China	Ceftriaxone	2016	6-15%
China	Azithromycin	2011	N/A
China	Azithromycin	2012	N/A
China	Azithromycin	2013	N/A
China	Azithromycin	2014	N/A
China	Azithromycin	2015	16-30%
China	Azithromycin	2016	16-30%
China	Ciprofloxacin	2011	71-100%
China	Ciprofloxacin	2012	71-100%
China	Ciprofloxacin	2013	N/A
China	Ciprofloxacin	2014	N/A
China	Ciprofloxacin	2015	71-100%
China	Ciprofloxacin	2016	71-100%
China	Penicillin	2011	31-70%
China	Penicillin	2012	31-70%
China	Penicillin	2013	N/A
China	Penicillin	2014	N/A
China	Penicillin	2015	71-100%
China	Penicillin	2016	71-100%
Fiji	Ceftriaxone	2011	N/A
Fiji	Ceftriaxone	2012	N/A
Fiji	Ceftriaxone	2013	N/A
Fiji	Ceftriaxone	2014	N/A
Fiji	Ceftriaxone	2015	N/A
Fiji	Ceftriaxone	2016	N/A
Fiji	Azithromycin	2011	N/A
Fiji	Azithromycin	2012	N/A
Fiji	Azithromycin	2013	N/A
Fiji	Azithromycin	2014	N/A
Fiji	Azithromycin	2015	N/A
Fiji	Azithromycin	2016	N/A
Fiji	Ciprofloxacin	2011	0%
Fiji	Ciprofloxacin	2012	0%
Fiji	Ciprofloxacin	2013	0%
Fiji	Ciprofloxacin	2014	N/A
Fiji	Ciprofloxacin	2015	N/A
Fiji	Ciprofloxacin	2016	N/A
Fiji	Penicillin	2011	6-15%
Fiji	Penicillin	2012	6-15%
Fiji	Penicillin	2013	16-30%
Fiji	Penicillin	2014	N/A
Fiji	Penicillin	2015	N/A
Fiji	Penicillin	2016	N/A
Hong Kong [China]	Ceftriaxone	2011	0.1-5%
Hong Kong [China]	Ceftriaxone	2012	6-15%
Hong Kong [China]	Ceftriaxone	2013	0.1-5%
Hong Kong [China]	Ceftriaxone	2014	0.1-5%
Hong Kong [China]	Ceftriaxone	2015	0.1-5%
Hong Kong [China]	Ceftriaxone	2016	0.1-5%
Hong Kong [China]	Azithromycin	2011	0.1-5%
Hong Kong [China]	Azithromycin	2012	0.1-5%
Hong Kong [China]	Azithromycin	2013	16-30%
Hong Kong [China]	Azithromycin	2014	0.1-5%
Hong Kong [China]	Azithromycin	2015	6-15%
Hong Kong [China]	Azithromycin	2016	6-15%
Hong Kong [China]	Ciprofloxacin	2011	71-100%
Hong Kong [China]	Ciprofloxacin	2012	71-100%
Hong Kong [China]	Ciprofloxacin	2013	71-100%
Hong Kong [China]	Ciprofloxacin	2014	71-100%
Hong Kong [China]	Ciprofloxacin	2015	71-100%
Hong Kong [China]	Ciprofloxacin	2016	71-100%
Hong Kong [China]	Penicillin	2011	31-70%
Hong Kong [China]	Penicillin	2012	31-70%
Hong Kong [China]	Penicillin	2013	31-70%
Hong Kong [China]	Penicillin	2014	31-70%
Hong Kong [China]	Penicillin	2015	31-70%
Hong Kong [China]	Penicillin	2016	31-70%
Japan	Ceftriaxone	2011	0.1-5%
Japan	Ceftriaxone	2012	0.1-5%
Japan	Ceftriaxone	2013	16-30%
Japan	Ceftriaxone	2014	16-30%
Japan	Ceftriaxone	2015	16-30%
Japan	Ceftriaxone	2016	16-30%
Japan	Azithromycin	2011	16-30%
Japan	Azithromycin	2012	6-15%
Japan	Azithromycin	2013	6-15%
Japan	Azithromycin	2014	6-15%
Japan	Azithromycin	2015	16-30%
Japan	Azithromycin	2016	6-15%
Japan	Ciprofloxacin	2011	71-100%
Japan	Ciprofloxacin	2012	71-100%
Japan	Ciprofloxacin	2013	71-100%
Japan	Ciprofloxacin	2014	71-100%
Japan	Ciprofloxacin	2015	71-100%
Japan	Ciprofloxacin	2016	71-100%
Japan	Penicillin	2011	31-70%
Japan	Penicillin	2012	31-70%
Japan	Penicillin	2013	31-70%
Japan	Penicillin	2014	31-70%
Japan	Penicillin	2015	31-70%
Japan	Penicillin	2016	31-70%
Malaysia	Ceftriaxone	2011	N/A
Malaysia	Ceftriaxone	2012	N/A
Malaysia	Ceftriaxone	2013	N/A
Malaysia	Ceftriaxone	2014	N/A
Malaysia	Ceftriaxone	2015	N/A
Malaysia	Ceftriaxone	2016	N/A
Malaysia	Azithromycin	2011	N/A
Malaysia	Azithromycin	2012	N/A
Malaysia	Azithromycin	2013	N/A
Malaysia	Azithromycin	2014	N/A
Malaysia	Azithromycin	2015	N/A
Malaysia	Azithromycin	2016	N/A
Malaysia	Ciprofloxacin	2011	31-70%
Malaysia	Ciprofloxacin	2012	N/A
Malaysia	Ciprofloxacin	2013	N/A
Malaysia	Ciprofloxacin	2014	N/A
Malaysia	Ciprofloxacin	2015	N/A
Malaysia	Ciprofloxacin	2016	N/A
Malaysia	Penicillin	2011	N/A
Malaysia	Penicillin	2012	N/A
Malaysia	Penicillin	2013	N/A
Malaysia	Penicillin	2014	N/A
Malaysia	Penicillin	2015	N/A
Malaysia	Penicillin	2016	N/A
Mongolia	Ceftriaxone	2011	N/A
Mongolia	Ceftriaxone	2012	N/A
Mongolia	Ceftriaxone	2013	N/A
Mongolia	Ceftriaxone	2014	N/A
Mongolia	Ceftriaxone	2015	N/A
Mongolia	Ceftriaxone	2016	16-30%
Mongolia	Azithromycin	2011	N/A
Mongolia	Azithromycin	2012	N/A
Mongolia	Azithromycin	2013	0.1-5%
Mongolia	Azithromycin	2014	6-15%
Mongolia	Azithromycin	2015	6-15%
Mongolia	Azithromycin	2016	0.1-5%
Mongolia	Ciprofloxacin	2011	N/A
Mongolia	Ciprofloxacin	2012	31-70%
Mongolia	Ciprofloxacin	2013	16-30%
Mongolia	Ciprofloxacin	2014	31-70%
Mongolia	Ciprofloxacin	2015	31-70%
Mongolia	Ciprofloxacin	2016	71-100%
Mongolia	Penicillin	2011	N/A
Mongolia	Penicillin	2012	N/A
Mongolia	Penicillin	2013	31-70%
Mongolia	Penicillin	2014	31-70%
Mongolia	Penicillin	2015	31-70%
Mongolia	Penicillin	2016	71-100%
New Caledonia	Ceftriaxone	2011	N/A
New Caledonia	Ceftriaxone	2012	N/A
New Caledonia	Ceftriaxone	2013	0%
New Caledonia	Ceftriaxone	2014	N/A
New Caledonia	Ceftriaxone	2015	N/A
New Caledonia	Ceftriaxone	2016	0%
New Caledonia	Azithromycin	2011	N/A
New Caledonia	Azithromycin	2012	N/A
New Caledonia	Azithromycin	2013	N/A
New Caledonia	Azithromycin	2014	N/A
New Caledonia	Azithromycin	2015	N/A
New Caledonia	Azithromycin	2016	N/A
New Caledonia	Ciprofloxacin	2011	6-15%
New Caledonia	Ciprofloxacin	2012	0.1-5%
New Caledonia	Ciprofloxacin	2013	0.1-5%
New Caledonia	Ciprofloxacin	2014	0.1-5%
New Caledonia	Ciprofloxacin	2015	6-15%
New Caledonia	Ciprofloxacin	2016	6-15%
New Caledonia	Penicillin	2011	6-15%
New Caledonia	Penicillin	2012	6-15%
New Caledonia	Penicillin	2013	16-30%
New Caledonia	Penicillin	2014	0.1-5%
New Caledonia	Penicillin	2015	0.1-5%
New Caledonia	Penicillin	2016	0.1-5%
New Zealand	Ceftriaxone	2011	0%
New Zealand	Ceftriaxone	2012	0%
New Zealand	Ceftriaxone	2013	0.1-5%
New Zealand	Ceftriaxone	2014	0.1-5%
New Zealand	Ceftriaxone	2015	0.1-5%
New Zealand	Ceftriaxone	2016	0.1-5%
New Zealand	Azithromycin	2011	N/A
New Zealand	Azithromycin	2012	N/A
New Zealand	Azithromycin	2013	0%
New Zealand	Azithromycin	2014	0.1-5%
New Zealand	Azithromycin	2015	0.1-5%
New Zealand	Azithromycin	2016	6-15%
New Zealand	Ciprofloxacin	2011	31-70%
New Zealand	Ciprofloxacin	2012	31-70%
New Zealand	Ciprofloxacin	2013	31-70%
New Zealand	Ciprofloxacin	2014	31-70%
New Zealand	Ciprofloxacin	2015	31-70%
New Zealand	Ciprofloxacin	2016	16-30%
New Zealand	Penicillin	2011	16-30%
New Zealand	Penicillin	2012	6-15%
New Zealand	Penicillin	2013	6-15%
New Zealand	Penicillin	2014	31-70%
New Zealand	Penicillin	2015	16-30%
New Zealand	Penicillin	2016	6-15%
Philippines	Ceftriaxone	2011	N/A
Philippines	Ceftriaxone	2012	0%
Philippines	Ceftriaxone	2013	0%
Philippines	Ceftriaxone	2014	0%
Philippines	Ceftriaxone	2015	0%
Philippines	Ceftriaxone	2016	0.1-5%
Philippines	Azithromycin	2011	N/A
Philippines	Azithromycin	2012	N/A
Philippines	Azithromycin	2013	0%
Philippines	Azithromycin	2014	0%
Philippines	Azithromycin	2015	0%
Philippines	Azithromycin	2016	0%
Philippines	Ciprofloxacin	2011	71-100%
Philippines	Ciprofloxacin	2012	71-100%
Philippines	Ciprofloxacin	2013	71-100%
Philippines	Ciprofloxacin	2014	71-100%
Philippines	Ciprofloxacin	2015	71-100%
Philippines	Ciprofloxacin	2016	71-100%
Philippines	Penicillin	2011	71-100%
Philippines	Penicillin	2012	71-100%
Philippines	Penicillin	2013	71-100%
Philippines	Penicillin	2014	71-100%
Philippines	Penicillin	2015	71-100%
Philippines	Penicillin	2016	71-100%
Singapore	Ceftriaxone	2011	N/A
Singapore	Ceftriaxone	2012	N/A
Singapore	Ceftriaxone	2013	0.1-5%
Singapore	Ceftriaxone	2014	0%
Singapore	Ceftriaxone	2015	0%
Singapore	Ceftriaxone	2016	6-15%
Singapore	Azithromycin	2011	N/A
Singapore	Azithromycin	2012	N/A
Singapore	Azithromycin	2013	N/A
Singapore	Azithromycin	2014	0.1-5%
Singapore	Azithromycin	2015	0.1-5%
Singapore	Azithromycin	2016	0.1-5%
Singapore	Ciprofloxacin	2011	71-100%
Singapore	Ciprofloxacin	2012	71-100%
Singapore	Ciprofloxacin	2013	71-100%
Singapore	Ciprofloxacin	2014	71-100%
Singapore	Ciprofloxacin	2015	71-100%
Singapore	Ciprofloxacin	2016	71-100%
Singapore	Penicillin	2011	31-70%
Singapore	Penicillin	2012	31-70%
Singapore	Penicillin	2013	16-30%
Singapore	Penicillin	2014	16-30%
Singapore	Penicillin	2015	31-70%
Singapore	Penicillin	2016	31-70%
South Korea	Ceftriaxone	2011	N/A
South Korea	Ceftriaxone	2012	N/A
South Korea	Ceftriaxone	2013	6-15%
South Korea	Ceftriaxone	2014	6-15%
South Korea	Ceftriaxone	2015	16-30%
South Korea	Ceftriaxone	2016	6-15%
South Korea	Azithromycin	2011	N/A
South Korea	Azithromycin	2012	0%
South Korea	Azithromycin	2013	0%
South Korea	Azithromycin	2014	0%
South Korea	Azithromycin	2015	0%
South Korea	Azithromycin	2016	0%
South Korea	Ciprofloxacin	2011	71-100%
South Korea	Ciprofloxacin	2012	71-100%
South Korea	Ciprofloxacin	2013	71-100%
South Korea	Ciprofloxacin	2014	71-100%
South Korea	Ciprofloxacin	2015	71-100%
South Korea	Ciprofloxacin	2016	71-100%
South Korea	Penicillin	2011	31-70%
South Korea	Penicillin	2012	31-70%
South Korea	Penicillin	2013	31-70%
South Korea	Penicillin	2014	31-70%
South Korea	Penicillin	2015	71-100%
South Korea	Penicillin	2016	31-70%
Viet Nam	Ceftriaxone	2011	N/A
Viet Nam	Ceftriaxone	2012	N/A
Viet Nam	Ceftriaxone	2013	N/A
Viet Nam	Ceftriaxone	2014	N/A
Viet Nam	Ceftriaxone	2015	6-15%
Viet Nam	Ceftriaxone	2016	N/A
Viet Nam	Azithromycin	2011	0.1-5%
Viet Nam	Azithromycin	2012	0.1-5%
Viet Nam	Azithromycin	2013	0.1-5%
Viet Nam	Azithromycin	2014	0.1-5%
Viet Nam	Azithromycin	2015	0%
Viet Nam	Azithromycin	2016	0%
Viet Nam	Ciprofloxacin	2011	71-100%
Viet Nam	Ciprofloxacin	2012	71-100%
Viet Nam	Ciprofloxacin	2013	71-100%
Viet Nam	Ciprofloxacin	2014	71-100%
Viet Nam	Ciprofloxacin	2015	71-100%
Viet Nam	Ciprofloxacin	2016	71-100%
Viet Nam	Penicillin	2011	31-70%
Viet Nam	Penicillin	2012	31-70%
Viet Nam	Penicillin	2013	71-100%
Viet Nam	Penicillin	2014	71-100%
Viet Nam	Penicillin	2015	31-70%
Viet Nam	Penicillin	2016	31-70%
Bhutan	Ceftriaxone	2011	N/A
Bhutan	Ceftriaxone	2012	N/A
Bhutan	Ceftriaxone	2013	N/A
Bhutan	Ceftriaxone	2014	0.1-5%
Bhutan	Ceftriaxone	2015	0.1-5%
Bhutan	Ceftriaxone	2016	0%
Bhutan	Azithromycin	2011	N/A
Bhutan	Azithromycin	2012	0%
Bhutan	Azithromycin	2013	0%
Bhutan	Azithromycin	2014	6-15%
Bhutan	Azithromycin	2015	0%
Bhutan	Azithromycin	2016	0%
Bhutan	Ciprofloxacin	2011	71-100%
Bhutan	Ciprofloxacin	2012	71-100%
Bhutan	Ciprofloxacin	2013	71-100%
Bhutan	Ciprofloxacin	2014	71-100%
Bhutan	Ciprofloxacin	2015	71-100%
Bhutan	Ciprofloxacin	2016	71-100%
Bhutan	Penicillin	2011	71-100%
Bhutan	Penicillin	2012	71-100%
Bhutan	Penicillin	2013	71-100%
Bhutan	Penicillin	2014	71-100%
Bhutan	Penicillin	2015	71-100%
Bhutan	Penicillin	2016	71-100%
India	Ceftriaxone	2011	N/A
India	Ceftriaxone	2012	N/A
India	Ceftriaxone	2013	0%
India	Ceftriaxone	2014	0%
India	Ceftriaxone	2015	0%
India	Ceftriaxone	2016	0%
India	Azithromycin	2011	0.1-5%
India	Azithromycin	2012	0.1-5%
India	Azithromycin	2013	0.1-5%
India	Azithromycin	2014	0%
India	Azithromycin	2015	0.1-5%
India	Azithromycin	2016	6-15%
India	Ciprofloxacin	2011	71-100%
India	Ciprofloxacin	2012	71-100%
India	Ciprofloxacin	2013	71-100%
India	Ciprofloxacin	2014	71-100%
India	Ciprofloxacin	2015	71-100%
India	Ciprofloxacin	2016	71-100%
India	Penicillin	2011	31-70%
India	Penicillin	2012	71-100%
India	Penicillin	2013	31-70%
India	Penicillin	2014	31-70%
India	Penicillin	2015	31-70%
India	Penicillin	2016	31-70%
Myanmar	Ceftriaxone	2011	N/A
Myanmar	Ceftriaxone	2012	N/A
Myanmar	Ceftriaxone	2013	N/A
Myanmar	Ceftriaxone	2014	N/A
Myanmar	Ceftriaxone	2015	N/A
Myanmar	Ceftriaxone	2016	31-70%
Myanmar	Azithromycin	2011	N/A
Myanmar	Azithromycin	2012	N/A
Myanmar	Azithromycin	2013	N/A
Myanmar	Azithromycin	2014	N/A
Myanmar	Azithromycin	2015	N/A
Myanmar	Azithromycin	2016	16-30%
Myanmar	Ciprofloxacin	2011	71-100%
Myanmar	Ciprofloxacin	2012	N/A
Myanmar	Ciprofloxacin	2013	N/A
Myanmar	Ciprofloxacin	2014	N/A
Myanmar	Ciprofloxacin	2015	N/A
Myanmar	Ciprofloxacin	2016	71-100%
Myanmar	Penicillin	2011	31-70%
Myanmar	Penicillin	2012	N/A
Myanmar	Penicillin	2013	N/A
Myanmar	Penicillin	2014	N/A
Myanmar	Penicillin	2015	N/A
Myanmar	Penicillin	2016	71-100%
Sri Lanka	Ceftriaxone	2011	N/A
Sri Lanka	Ceftriaxone	2012	N/A
Sri Lanka	Ceftriaxone	2013	N/A
Sri Lanka	Ceftriaxone	2014	0%
Sri Lanka	Ceftriaxone	2015	N/A
Sri Lanka	Ceftriaxone	2016	0%
Sri Lanka	Azithromycin	2011	N/A
Sri Lanka	Azithromycin	2012	N/A
Sri Lanka	Azithromycin	2013	0.1-5%
Sri Lanka	Azithromycin	2014	0.1-5%
Sri Lanka	Azithromycin	2015	0%
Sri Lanka	Azithromycin	2016	0.1-5%
Sri Lanka	Ciprofloxacin	2011	71-100%
Sri Lanka	Ciprofloxacin	2012	71-100%
Sri Lanka	Ciprofloxacin	2013	71-100%
Sri Lanka	Ciprofloxacin	2014	71-100%
Sri Lanka	Ciprofloxacin	2015	71-100%
Sri Lanka	Ciprofloxacin	2016	71-100%
Sri Lanka	Penicillin	2011	71-100%
Sri Lanka	Penicillin	2012	71-100%
Sri Lanka	Penicillin	2013	71-100%
Sri Lanka	Penicillin	2014	71-100%
Sri Lanka	Penicillin	2015	71-100%
Sri Lanka	Penicillin	2016	31-70%
Thailand	Ceftriaxone	2011	0%
Thailand	Ceftriaxone	2012	0.1-5%
Thailand	Ceftriaxone	2013	0.1-5%
Thailand	Ceftriaxone	2014	0.1-5%
Thailand	Ceftriaxone	2015	0%
Thailand	Ceftriaxone	2016	0%
Thailand	Azithromycin	2011	0.1-5%
Thailand	Azithromycin	2012	0.1-5%
Thailand	Azithromycin	2013	0.1-5%
Thailand	Azithromycin	2014	0.1-5%
Thailand	Azithromycin	2015	0.1-5%
Thailand	Azithromycin	2016	0.1-5%
Thailand	Ciprofloxacin	2011	71-100%
Thailand	Ciprofloxacin	2012	71-100%
Thailand	Ciprofloxacin	2013	71-100%
Thailand	Ciprofloxacin	2014	71-100%
Thailand	Ciprofloxacin	2015	71-100%
Thailand	Ciprofloxacin	2016	71-100%
Thailand	Penicillin	2011	71-100%
Thailand	Penicillin	2012	71-100%
Thailand	Penicillin	2013	31-70%
Thailand	Penicillin	2014	71-100%
Thailand	Penicillin	2015	71-100%
Thailand	Penicillin	2016	71-100%
